# Supplementary material for: Comprehensive Landscape of BRAF Variant Classes, Clonalities, and Co-Mutations in Metastatic Colorectal Cancer Using ctDNA Profiling
Source: Cancers (Basel). 2024 Feb 9;16(4):737. doi: 10.3390/cancers16040737 (PMC10886949; doi:10.3390/cancers16040737)
Supplement: Supplementary file 1 [file cancers-16-00737-s001.zip]

Archive with 1 entries (1 files):
- cancers-2774136-supplementary.pdf
